# Supplementary material for: Oxidative Stress and Psychiatric Disorders: Evidence from the Bidirectional Mendelian Randomization Study
Source: Antioxidants (Basel). 2022 Jul 18;11(7):1386. doi: 10.3390/antiox11071386 (PMC9312055; doi:10.3390/antiox11071386)
Supplement: Supplementary file 1 [file antioxidants-11-01386-s001.zip]

Archive with 4 entries (4 files):
- Supplementary Excel 1. oxidative stress injury biomarkers on psychosis.xlsx
- __MACOSX/._Supplementary Excel 1. oxidative stress injury biomarkers on psychosis.xlsx
- Supplementary Excel 2. psychosis on oxidative stress injury biomarkers.xlsx
- __MACOSX/._Supplementary Excel 2. psychosis on oxidative stress injury biomarkers.xlsx
