# Supplementary material for: Oxidative Stress and Psychiatric Disorders: Evidence from the Bidirectional Mendelian Randomization Study
Source: Antioxidants (Basel). 2022 Jul 18;11(7):1386. doi: 10.3390/antiox11071386 (PMC9312055; doi:10.3390/antiox11071386)
Supplement: Supplementary file 1 [file antioxidants-11-01386-s001.zip › Supplementary Excel 1. oxidative stress injury biomarkers on psychosis.xlsx]

## Sheet: bd
Outcome	Exposure	N SNPs	Method	OR (95% CI)	OR	OR_LCI	OR_UCI	P value
BD	GST	14	MR-Egger	0.962 (0.875 - 1.057)	0.961568	0.874779	1.05697	0.4326
		14	Weighted median	0.985 (0.929 - 1.044)	0.984631	0.928555	1.04409	0.604646
		14	Inverse variance weighted	0.995 (0.950 - 1.042)	0.995286	0.950361	1.04234	0.841083
BD	CAT	26	MR-Egger	0.970 (0.817 - 1.151)	0.970034	0.817194	1.15146	0.731026
		26	Weighted median	0.971 (0.906 - 1.041)	0.970862	0.905811	1.04058	0.40331
		26	Inverse variance weighted	1.019 (0.960 - 1.042)	1.01915	0.959851	1.04234	1.08211
BD	SOD	22	MR-Egger	0.965 (0.852 - 1.094)	0.965272	0.851777	1.09389	0.585825
		22	Weighted median	1.004 (0.934 - 1.080)	1.00438	0.933844	1.08025	0.906292
		22	Inverse variance weighted	1.000 (0.949 - 1.053)	0.999631	0.948988	1.05298	0.988899
BD	GPX	19	MR-Egger	0.925 (0.852 - 0.998)	0.924853	0.851777	0.99847	0.0618333
		19	Weighted median	0.944 (0.892 - 1.000)	0.944102	0.891632	0.99966	0.0486471
		19	Inverse variance weighted	0.975 (0.935 - 1.018)	0.975428	0.935011	1.01759	0.249202
BD	Urate	396	MR-Egger	0.999 (0.997 - 1.001)	0.998883	0.996926	1.00084	0.264909
		396	Weighted median	0.998 (0.996 - 1.000)	0.998317	0.99642	1.00022	0.0825434
		396	Inverse variance weighted	0.999 (0.997 - 1.000)	0.998653	0.997475	0.999832	0.0251506
		392	MR - PRESSO	0.998 (0.997 - 0.999)	0.99808	0.996958	0.999203	0.00081034
BD	Zinc	11	MR-Egger	0.869 (0.735 - 1.028)	0.869016	0.734654	1.02795	0.135786
		11	Weighted median	0.980 (0.910 - 1.056)	0.979931	0.909754	1.05552	0.592826
		11	Inverse variance weighted	0.990 (0.937 - 1.045)	0.989527	0.937132	1.04485	0.704474
BD	Tocopherol	13	MR-Egger	0.647 (0.342 - 1.224)	0.647157	0.342173	1.22398	0.207772
		13	Weighted median	1.000 (0.705 - 1.420)	1.00036	0.704859	1.41975	0.998379
		13	Inverse variance weighted	0.900 (0.663 - 1.221)	0.899953	0.66336	1.22093	0.498184
BD	Ascorbate	25	MR-Egger	1.318 (0.793 - 2.188)	1.31754	0.793405	2.18793	0.297626
		25	Weighted median	1.030 (0.754 - 1.408)	1.03042	0.754225	1.40776	0.850682
		25	Inverse variance weighted	1.085 (0.663 - 0.854)	1.08496	0.66336	0.854228	1.37801
BD	Retinol	20	MR-Egger	0.833 (0.482 - 1.439)	0.83255	0.481573	1.43932	0.520035
		20	Weighted median	1.142 (0.821 - 1.588)	1.14193	0.821028	1.58825	0.430424
		20	Inverse variance weighted	1.040 (0.821 - 1.319)	1.04034	0.820813	1.31857	0.743648
BD	Albumin	94	MR-Egger	1.182 (0.942 - 1.484)	1.18228	0.941704	1.48431	0.152547
		94	Weighted median	1.216 (1.022 - 1.447)	1.21636	1.02223	1.44736	0.0272568
		94	Inverse variance weighted	1.052 (0.921 - 1.202)	1.05227	0.921083	1.20213	0.453301
		93	MR - PRESSO	1.215 (1.022 - 1.445)	1.2154	1.02211	1.44525	0.0272822
BD	Total bilirubin	164	MR-Egger	1.006 (0.981 - 1.030)	1.00553	0.981482	1.03017	0.655692
		164	Weighted median	1.003 (0.981 - 1.024)	1.0025	0.981482	1.02398	0.817027
		164	Inverse variance weighted	0.994 (0.974 - 1.015)	0.99428	0.973749	1.01524	0.590009

## Sheet: mdd
Outcome	Exposure	N SNPs	Method	OR (95% CI)	OR	OR_LCI	OR_UCI	P value
MDD	GST	12	MR-Egger	1.007 (0.963 - 1.053)	1.0072	0.96344	1.05294	0.758199
		12	Weighted median	1.010 (0.991 - 1.029)	1.00994	0.991258	1.02897	0.299201
		12	Inverse variance weighted	1.006 (0.985 - 1.028)	1.00635	0.985256	1.02789	0.558314
MDD	CAT	24	MR-Egger	1.008 (0.959 - 1.061)	1.00834	0.958554	1.06072	0.750762
		24	Weighted median	1.001 (0.979 - 1.024)	1.00127	0.979341	1.02369	0.910484
		24	Inverse variance weighted	1.005 (0.986 - 1.024)	1.00499	0.986241	1.02409	0.604418
MDD	SOD	21	MR-Egger	1.004 (0.953 - 1.058)	1.00425	0.953216	1.05803	0.87492
		21	Weighted median	1.014 (0.990 - 1.037)	1.01362	0.990396	1.0374	0.252594
		21	Inverse variance weighted	1.017 (0.995 - 1.039)	1.01668	0.995277	1.03855	0.127533
MDD	GPX	17	MR-Egger	0.988 (0.960 - 1.017)	0.988249	0.960153	1.01717	0.434354
		17	Weighted median	0.988 (0.970 - 1.008)	0.988342	0.96954	1.00751	0.231453
		17	Inverse variance weighted	1.004 (0.988 - 1.020)	1.0037	0.987745	1.01991	0.651662
MDD	Urate	383	MR-Egger	1.000 (0.999 - 1.001)	0.999847	0.999143	1.00055	0.670973
		383	Weighted median	1.000 (0.999 - 1.000)	0.99986	0.999272	1.00045	0.640366
		383	Inverse variance weighted	1.000 (1.000 - 1.001)	1.00008	0.999651	1.00051	0.711745
MDD	Zinc	11	MR-Egger	1.053 (0.979 - 1.133)	1.05341	0.979141	1.1333	0.196519
		11	Weighted median	1.004 (0.977 - 1.033)	1.00448	0.9768	1.03294	0.754043
		11	Inverse variance weighted	1.003 (0.978 - 1.028)	1.00252	0.977651	1.02802	0.844393
MDD	Tocopherol	12	MR-Egger	0.854 (0.696 - 1.049)	0.854413	0.695935	1.04898	0.163699
		12	Weighted median	0.958 (0.857 - 1.070)	0.957655	0.856959	1.07018	0.445266
		12	Inverse variance weighted	0.970 (0.875 - 1.075)	0.97	0.875289	1.07496	0.561196
MDD	Ascorbate	24	MR-Egger	1.162 (0.949 - 1.423)	1.16212	0.949178	1.42283	0.159816
		24	Weighted median	1.063 (0.958 - 1.179)	1.06289	0.958198	1.17903	0.248954
		24	Inverse variance weighted	0.961 (0.871 - 1.061)	0.96148	0.871479	1.06078	0.433405
MDD	Retinol	20	MR-Egger	0.988 (0.824 - 1.184)	0.987592	0.823874	1.18385	0.894102
		20	Weighted median	1.013 (0.905 - 1.135)	1.0135	0.905271	1.13467	0.815973
		20	Inverse variance weighted	1.059 (0.979 - 1.146)	1.05913	0.978683	1.14619	0.15405
MDD	Albumin	87	MR-Egger	0.959 (0.892 - 1.030)	0.958606	0.892084	1.03009	0.252506
		87	Weighted median	0.926 (0.877 - 0.978)	0.926233	0.876835	0.978415	0.00613732
		87	Inverse variance weighted	0.975 (0.935 - 1.017)	0.975105	0.934775	1.01718	0.242085
MDD	Total bilirubin	164	MR-Egger	0.999 (0.992 - 1.005)	0.998583	0.992041	1.00517	0.673122
		164	Weighted median	0.998 (0.991 - 1.004)	0.997523	0.990899	1.00419	0.465754
		164	Inverse variance weighted	0.995 (0.990 - 1.001)	0.995395	0.989701	1.00112	0.114799

## Sheet: scz
Outcome	Exposure	N SNPs	Method	OR (95% CI)	OR	OR_LCI	OR_UCI	P value
SCZ	GST	14	MR-Egger	1.031 (0.937 - 1.134)	1.03106	0.937193	1.13434	0.541695
		14	Weighted median	1.019 (0.972 - 1.069)	1.01915	0.97203	1.06855	0.432263
		14	Inverse variance weighted	1.017 (0.972 - 1.064)	1.01701	0.97219	1.06389	0.463292
SCZ	CAT	26	MR-Egger	0.962 (0.853 - 1.085)	0.961947	0.853178	1.08458	0.532262
		26	Weighted median	0.991 (0.939 - 1.046)	0.990867	0.938793	1.04583	0.739049
		26	Inverse variance weighted	0.978 (0.938 - 1.019)	0.977516	0.937675	1.01905	0.284086
SCZ	SOD	22	MR-Egger	1.034 (0.929 - 1.151)	1.03403	0.929346	1.15051	0.545789
		22	Weighted median	1.002 (0.944 - 1.063)	1.00184	0.943798	1.06345	0.951821
		22	Inverse variance weighted	1.022 (0.977 - 1.068)	1.0216	0.977442	1.06775	0.34317
SCZ	GPX	19	MR-Egger	0.984 (0.913 - 1.062)	0.984681	0.913244	1.06171	0.692874
		19	Weighted median	1.001 (0.957 - 1.048)	1.00144	0.956788	1.04818	0.950555
		19	Inverse variance weighted	1.007 (0.967 - 1.049)	1.00709	0.96725	1.04857	0.731591
SCZ	Urate	396	MR-Egger	0.999 (0.997 - 1.000)	0.99874	0.996724	1.00076	0.222006
		396	Weighted median	1.000 (0.998 - 1.001)	0.999552	0.998032	1.00107	0.564245
		396	Inverse variance weighted	0.999 (0.998 - 1.000)	0.998924	0.99771	1.00014	0.0824033
SCZ	Zinc	11	MR-Egger	1.106 (0.956 - 1.279)	1.10591	0.956212	1.27905	0.20795
		11	Weighted median	1.010 (0.949 - 1.075)	1.00998	0.948598	1.07534	0.75615
		11	Inverse variance weighted	0.992 (0.944 - 1.043)	0.992314	0.943733	1.0434	0.763213
SCZ	Tocopherol	13	MR-Egger	0.973 (0.620 - 1.528)	0.972983	0.619595	1.52793	0.90746
		13	Weighted median	1.003 (0.759 - 1.326)	1.00313	0.758798	1.32612	0.982518
		13	Inverse variance weighted	1.037 (0.841 - 1.279)	1.0368	0.840677	1.27868	0.735503
SCZ	Ascorbate	25	MR-Egger	1.111 (0.712 - 1.735)	1.11118	0.711543	1.73528	0.647315
		25	Weighted median	1.135 (0.874 - 1.474)	1.13462	0.873595	1.47365	0.343704
		25	Inverse variance weighted	0.998 (0.810 - 1.228)	0.997503	0.810019	1.22838	0.981224
SCZ	Retinol	20	MR-Egger	1.075 (0.693 - 1.667)	1.07509	0.693487	1.66667	0.749914
		20	Weighted median	0.973 (0.748 - 1.265)	0.972605	0.747931	1.26477	0.835796
		20	Inverse variance weighted	1.087 (0.897 - 1.316)	1.08679	0.897497	1.316	0.393996
SCZ	Albumin	94	MR-Egger	1.010 (0.797 - 1.279)	1.00962	0.797225	1.2786	0.93686
		94	Weighted median	1.068 (0.908 - 1.257)	1.0683	0.907709	1.25731	0.426637
		94	Inverse variance weighted	0.960 (0.873 - 1.100)	0.959845	0.837344	1.10027	0.556319
SCZ	Total bilirubin	164	MR-Egger	1.003 (0.982 - 1.024)	1.003	0.982258	1.02417	0.779306
		164	Weighted median	1.003 (0.984 - 1.023)	1.00321	0.984246	1.02254	0.742062
		164	Inverse variance weighted	1.003 (0.985 - 1.021)	1.00265	0.984914	1.02071	0.771271

## Sheet: adhd
Outcome	Exposure	N SNPs	Method	OR (95% CI)	OR	OR_LCI	OR_UCI	P value
ADHD	GST	9	MR-Egger	1.065 (0.959 - 1.184)	1.06542	0.958758	1.18395	0.283595
		9	Weighted median	1.014 (0.955 - 1.076)	1.01358	0.954882	1.07589	0.657625
		9	Inverse variance weighted	1.005 (0.954 - 1.059)	1.005	0.953635	1.05913	0.852249
ADHD	CAT	17	MR-Egger	0.942 (0.787 - 1.127)	0.941629	0.787031	1.1266	0.52095
		17	Weighted median	1.011 (0.940 - 1.088)	1.01135	0.94001	1.08811	0.762322
		17	Inverse variance weighted	1.035 (0.981 - 1.092)	1.0347	0.980838	1.09151	0.211083
ADHD	SOD	15	MR-Egger	0.853 (0.732 - 0.994)	0.852806	0.731989	0.993564	0.0618901
		15	Weighted median	0.989 (0.905 - 1.081)	0.988995	0.904852	1.08096	0.807282
		15	Inverse variance weighted	1.013 (0.946 - 1.085)	1.01306	0.945794	1.08512	0.711214
ADHD	GPX	11	MR-Egger	0.977 (0.897 - 1.064)	0.976696	0.896959	1.06352	0.600539
		11	Weighted median	0.987 (0.933 - 1.043)	0.986733	0.933241	1.04329	0.638582
		11	Inverse variance weighted	0.999 (0.953 - 1.048)	0.999031	0.95268	1.04764	0.968094
ADHD	Urate	325	MR-Egger	1.000 (0.998 - 1.002)	0.999579	0.99757	1.00159	0.681481
		325	Weighted median	1.001 (1.000 - 1.003)	1.00144	0.999647	1.00323	0.115724
		325	Inverse variance weighted	1.002 (1.001 - 1.003)	1.00177	1.00055	1.00299	0.00440907
		323	MR - PRESSO	1.002 (1.000 - 1.003)	1.002	1	1.003	0.006
ADHD	Zinc	9	MR-Egger	1.108 (0.905 - 1.356)	1.10779	0.904864	1.35622	0.354427
		9	Weighted median	1.014 (0.942 - 1.090)	1.01367	0.942461	1.09026	0.714836
		9	Inverse variance weighted	0.998 (0.942 - 1.058)	0.997932	0.941676	1.05755	0.944258
ADHD	Tocopherol	9	MR-Egger	1.007 (0.385 - 2.635)	1.00679	0.38461	2.63544	0.989393
		9	Weighted median	0.965 (0.623 - 1.495)	0.965045	0.622859	1.49522	0.873456
		9	Inverse variance weighted	0.977 (0.704 - 1.354)	0.976581	0.704362	1.354	0.886966
ADHD	Ascorbate	15	MR-Egger	1.960 (0.818 - 4.698)	1.96028	0.817897	4.69828	0.155149
		15	Weighted median	0.930 (0.621 - 1.392)	0.930025	0.621177	1.39243	0.724615
		15	Inverse variance weighted	0.989 (0.724 - 1.351)	0.989336	0.724337	1.35128	0.946261
ADHD	Retinol	14	MR-Egger	1.753 (0.621 - 4.949)	1.75348	0.621242	4.94928	0.309658
		14	Weighted median	0.845 (0.545 - 1.310)	0.845148	0.545311	1.30985	0.451685
		14	Inverse variance weighted	1.281 (0.845 - 1.941)	1.28075	0.844944	1.94134	0.243595
ADHD	Albumin	72	MR-Egger	1.237 (1.007 - 1.518)	1.23655	1.00723	1.51807	0.0462755
		72	Weighted median	1.338 (1.128 - 1.587)	1.33791	1.12774	1.58725	0.000841422
		72	Inverse variance weighted	1.035 (0.911 - 1.176)	1.03482	0.910529	1.17607	0.600099
ADHD	Total bilirubin	128	MR-Egger	1.024 (0.992 - 1.057)	1.0238	0.991833	1.05679	0.148625
		128	Weighted median	1.009 (0.973 - 1.046)	1.0087	0.972731	1.046	0.640103
		128	Inverse variance weighted	1.004 (0.980 - 1.029)	1.0039	0.979605	1.0288	0.755528

## Sheet: an
Outcome	Exposure	N SNPs	Method	OR (95% CI)	OR	OR_LCI	OR_UCI	P value
AN	GST	13	MR-Egger	0.939 (0.712 - 1.238)	0.938597	0.711859	1.23755	0.662015
		13	Weighted median	0.926 (0.811 - 1.057)	0.925667	0.810594	1.05708	0.254104
		13	Inverse variance weighted	0.976 (0.860 - 1.108)	0.976342	0.860149	1.10823	0.711121
AN	CAT	25	MR-Egger	0.804 (0.597 - 1.083)	0.803764	0.596685	1.08271	0.164132
		25	Weighted median	0.894 (0.774 - 1.031)	0.893526	0.774279	1.03114	0.123452
		25	Inverse variance weighted	0.903 (0.816 - 0.999)	0.90259	0.815508	0.998972	0.0477189
AN	SOD	17	MR-Egger	0.921 (0.696 - 1.218)	0.920808	0.696282	1.21774	0.57147
		17	Weighted median	1.115 (0.941 - 1.322)	1.11537	0.941222	1.32174	0.207447
		17	Inverse variance weighted	1.108 (0.983 - 1.248)	1.10771	0.983267	1.24789	0.092481
AN	GPX	17	MR-Egger	1.009 (0.824 - 1.236)	1.00913	0.823639	1.2364	0.93125
		17	Weighted median	0.999 (0.884 - 1.130)	0.999213	0.883816	1.12968	0.989973
		17	Inverse variance weighted	0.934 (0.836 - 1.043)	0.9337	0.836241	1.04252	0.222585
AN	Urate	355	MR-Egger	1.004 (1.000 - 1.008)	1.00395	1.00025	1.00767	0.0372695
		355	Weighted median	1.004 (1.000 - 1.008)	1.00402	1.00001	1.00804	0.0492964
		355	Inverse variance weighted	1.001 (0.999 - 1.003)	1.00079	0.998607	1.00299	0.476844
AN	Zinc	11	MR-Egger	1.064 (0.726 - 1.561)	1.06419	0.725726	1.56052	0.757328
		11	Weighted median	1.071 (0.921 - 1.258)	1.07089	0.911589	1.25804	0.404544
		11	Inverse variance weighted	0.997 (0.884 - 1.124)	0.996525	0.88354	1.12396	0.954789
AN	Tocopherol	11	MR-Egger	1.241 (0.360 - 4.282)	1.2411	0.359762	4.28154	0.740284
		11	Weighted median	0.905 (0.404 - 2.026)	0.905045	0.404306	2.02596	0.808258
		11	Inverse variance weighted	1.121 (0.619 - 2.027)	1.1205	0.619313	2.02729	0.706836
AN	Ascorbate	20	MR-Egger	2.236 (0.594 - 8.419)	2.23617	0.59394	8.4191	0.249591
		20	Weighted median	2.067 (0.978 - 4.364)	2.06687	0.978074	4.3677	0.057181
		20	Inverse variance weighted	1.257 (0.746 - 2.117)	1.25657	0.746011	2.11656	0.3906
AN	Retinol	20	MR-Egger	0.909 (0.250 - 3.307)	0.908687	0.249651	3.30747	0.886113
		20	Weighted median	1.046 (0.504 - 2.171)	1.04569	0.503768	2.17058	0.904558
		20	Inverse variance weighted	0.877 (0.495 - 1.554)	0.877203	0.495182	1.55394	0.653369
AN	Albumin	86	MR-Egger	1.341 (0.874 - 2.059)	1.34129	0.87391	2.05863	0.182766
		86	Weighted median	1.394 (0.891 - 2.179)	1.39372	0.891432	2.17901	0.145404
		86	Inverse variance weighted	1.211 (0.954 - 1.538)	1.2113	0.953818	1.53828	0.115904
AN	Total bilirubin	152	MR-Egger	1.010 (0.972 - 1.050)	1.0102	0.972235	1.04966	0.60426
		152	Weighted median	1.022 (0.975 - 1.071)	1.02222	0.975215	1.0715	0.360148
		152	Inverse variance weighted	1.003 (0.970 - 1.037)	1.00271	0.969911	1.03663	0.87309

## Sheet: ocd
Outcome	Exposure	N SNPs	Method	OR (95% CI)	OR	OR_LCI	OR_UCI	P value
OCD	GST	12	MR-Egger	1.031 (0.757 - 1.405)	1.03117	0.756895	1.40484	0.849627
		12	Weighted median	1.017 (0.880 - 1.174)	1.01659	0.880211	1.17411	0.822805
		12	Inverse variance weighted	1.080 (0.939 - 1.243)	1.08	0.938617	1.24268	0.282338
OCD	CAT	24	MR-Egger	1.123 (0.791 - 1.594)	1.12312	0.791362	1.59397	0.522401
		24	Weighted median	1.023 (0.866 - 1.208)	1.02272	0.866118	1.20764	0.791063
		24	Inverse variance weighted	1.031 (0.914 - 1.164)	1.03109	0.913545	1.16377	0.620027
OCD	SOD	17	MR-Egger	1.205 (0.850 - 1.708)	1.20468	0.849606	1.70814	0.312486
		17	Weighted median	1.066 (0.868 - 1.309)	1.06576	0.867654	1.3091	0.543857
		17	Inverse variance weighted	0.969 (0.835 - 1.125)	0.969233	0.835253	1.1247	0.680548
OCD	GPX	17	MR-Egger	0.999 (0.820 - 1.216)	0.998683	0.820122	1.21612	0.989711
		17	Weighted median	1.092 (0.946 - 1.259)	1.09164	0.946358	1.25923	0.228844
		17	Inverse variance weighted	1.056 (0.947 - 1.178)	1.05592	0.946761	1.17768	0.328382
OCD	Urate	348	MR-Egger	1.003 (0.999 - 1.008)	1.00339	0.998889	1.00791	0.141023
		348	Weighted median	1.002 (0.998 - 1.007)	1.00232	0.99813	1.00653	0.278207
		348	Inverse variance weighted	1.002 (0.999 - 1.004)	1.00172	0.999038	1.0044	0.209302
OCD	Zinc	11	MR-Egger	1.324 (0.879 - 1.995)	1.32437	0.879068	1.99524	0.211979
		11	Weighted median	1.036 (0.862 - 1.245)	1.03624	0.862218	1.24538	0.704304
		11	Inverse variance weighted	1.044 (0.911 - 1.196)	1.04352	0.910636	1.1958	0.53987
OCD	Tocopherol	11	MR-Egger	0.687 (0.125 - 3.664)	0.677886	0.125418	3.66397	0.66224
		11	Weighted median	0.761 (0.305 - 1.893)	0.760512	0.305491	1.89328	0.556328
		11	Inverse variance weighted	0.642 (0.288 - 1.431)	0.641593	0.287686	1.43087	0.278148
OCD	Ascorbate	20	MR-Egger	0.405 (0.080 - 2.043)	0.405033	0.0802838	2.0434	0.288144
		20	Weighted median	0.784 (0.331 - 1.860)	0.784243	0.330728	1.85965	0.581153
		20	Inverse variance weighted	0.765 (0.405 - 1.444)	0.765039	0.405396	1.44373	0.408462
OCD	Retinol	19	MR-Egger	1.322 (0.277 - 6.304)	1.32165	0.277077	6.30425	0.730738
		19	Weighted median	1.342 (0.545 - 3.307)	1.34238	0.544836	3.30741	0.522159
		19	Inverse variance weighted	1.124 (0.572 - 2.208)	1.12413	0.572343	2.2079	0.734041
OCD	Albumin	83	MR-Egger	1.368 (0.811 - 2.307)	1.36811	0.811376	2.30684	0.243105
		83	Weighted median	1.096 (0.661 - 1.817)	1.09592	0.66112	1.81668	0.722434
		83	Inverse variance weighted	1.190 (0.891 - 1.589)	1.19028	0.891405	1.58936	0.237699
OCD	Total bilirubin	143	MR-Egger	1.018 (0.970 - 1.069)	1.01785	0.969509	1.06861	0.477159
		143	Weighted median	1.010 (0.943 - 1.083)	1.01048	0.942659	1.08319	0.768599
		143	Inverse variance weighted	1.031 (0.989 - 1.075)	1.03086	0.988789	1.07472	0.152813

## Sheet: asd
Outcome	Exposure	N SNPs	Method	OR (95% CI)	OR	OR_LCI	OR_UCI	P value
ASD	GST	11	MR-Egger	1.041 (0.924 - 1.173)	1.04103	0.92394	1.17296	0.52545
		11	Weighted median	1.009 (0.949 - 1.072)	1.00867	0.949405	1.07164	0.779807
		11	Inverse variance weighted	1.015 (0.961 - 1.071)	1.0149	0.961354	1.07142	0.59281
ASD	CAT	23	MR-Egger	1.008 (0.869 - 1.170)	1.00829	0.868994	1.16992	0.914323
		23	Weighted median	1.000 (0.934 - 1.072)	1.0005	0.933582	1.07221	0.988788
		23	Inverse variance weighted	0.988 (0.940 - 1.038)	0.987924	0.940368	1.03788	0.629321
ASD	SOD	17	MR-Egger	0.872 (0.744 - 1.022)	0.871746	0.743736	1.02179	0.110925
		17	Weighted median	0.944 (0.870 - 1.025)	0.944328	0.870387	1.02455	0.168519
		17	Inverse variance weighted	0.958 (0.896 - 1.024)	0.957525	0.895669	1.02365	0.202705
ASD	GPX	13	MR-Egger	1.034 (0.939 - 1.138)	1.03414	0.939366	1.13848	0.507778
		13	Weighted median	1.015 (0.957 - 1.077)	1.01494	0.956512	1.07695	0.623897
		13	Inverse variance weighted	0.999 (0.948 - 1.054)	0.999434	0.947637	1.05406	0.98336
ASD	Urate	349	MR-Egger	1.001 (0.999 - 1.003)	1.00084	0.998738	1.00295	0.434008
		349	Weighted median	1.002 (1.000 - 1.004)	1.00169	0.999758	1.00362	0.0865547
		349	Inverse variance weighted	1.001 (1.000 - 1.002)	1.00089	0.999641	1.00214	0.162582
ASD	Zinc	10	MR-Egger	1.061 (0.760 - 1.479)	1.0606	0.760315	1.47948	0.737943
		10	Weighted median	0.934 (0.859 - 1.015)	0.933712	0.858542	1.01547	0.109237
		10	Inverse variance weighted	0.922 (0.839 - 1.013)	0.922194	0.839301	1.01327	0.0918784
ASD	Tocopherol	10	MR-Egger	1.139 (0.545 - 2.380)	1.13869	0.544817	2.37991	0.738761
		10	Weighted median	1.211 (0.809 - 1.812)	1.21096	0.809438	1.81164	0.351682
		10	Inverse variance weighted	1.248 (0.878 - 1.774)	1.2479	0.877672	1.77431	0.217448
ASD	Ascorbate	20	MR-Egger	1.495 (0.801 - 2.789)	1.49497	0.801473	2.78852	0.222278
		20	Weighted median	1.238 (0.894 - 1.714)	1.2377	0.894014	1.71352	0.198809
		20	Inverse variance weighted	1.189 (0.927 - 1.526)	1.18928	0.926821	1.52607	0.172997
ASD	Retinol	17	MR-Egger	0.609 (0.277 - 1.339)	0.609302	0.277301	1.33879	0.23635
		17	Weighted median	0.894 (0.610 - 1.311)	0.894409	0.610358	1.31065	0.567056
		17	Inverse variance weighted	1.033 (0.729 - 1.465)	1.0333	0.728756	1.46511	0.85412
ASD	Albumin	82	MR-Egger	1.292 (1.067 - 1.563)	1.29159	1.06705	1.56338	0.0103487
		82	Weighted median	1.252 (1.051 - 1.491)	1.25209	1.05115	1.49145	0.0117724
		82	Inverse variance weighted	1.162 (1.035 - 1.304)	1.16203	1.03526	1.30433	0.0108351
ASD	Total bilirubin	150	MR-Egger	0.994 (0.975 - 1.012)	0.993595	0.975337	1.0122	0.49819
		150	Weighted median	0.995 (0.974 - 1.017)	0.995442	0.974493	1.01684	0.673772
		150	Inverse variance weighted	0.995 (0.979 - 1.011)	0.99496	0.979166	1.01101	0.53597
