# Supplementary material for: Oxidative Stress and Psychiatric Disorders: Evidence from the Bidirectional Mendelian Randomization Study
Source: Antioxidants (Basel). 2022 Jul 18;11(7):1386. doi: 10.3390/antiox11071386 (PMC9312055; doi:10.3390/antiox11071386)
Supplement: Supplementary file 1 [file antioxidants-11-01386-s001.zip › Supplementary Excel 2. psychosis on oxidative stress injury biomarkers.xlsx]

## Sheet: bd
Exposure	Outcome	N SNPs	Method	BETA (95% CI)	BETA	BETA_LCI	BETA_UCI	P value
BD	GST	133	MR-Egger	-0.039 (-0.039, 0.092)	-0.0386818	-0.169727	0.0923635	0.768325
		133	Weighted median	0.032 (-0.015, 0.079)	0.0318268	-0.0152444	0.0788979	0.498951
		133	Inverse variance weighted	0.041 (-0.006, 0.075)	0.04068	0.0060256	0.0753344	0.240444
BD	CAT	86	MR-Egger	-0.046 (-0.081, -0.010)	-0.0456599	-0.080861	-0.0104588	0.198143
		86	Weighted median	-0.077 (-0.106, -0.047)	-0.0767162	-0.106252	-0.0471801	0.009394
		86	Inverse variance weighted	-0.030 (-0.051, -0.009)	-0.0301986	-0.0509259	-0.00947127	0.145131
BD	SOD	133	MR-Egger	0.015 (-0.106, 0.136)	0.0152786	-0.105621	0.136178	0.899629
		133	Weighted median	0.027 (-0.020, 0.074)	0.0267367	-0.0202238	0.0736973	0.569122
		133	Inverse variance weighted	0.030 (-0.002, 0.062)	0.0303911	-0.0015361	0.0623183	0.341154
BD	GPX	133	MR-Egger	0.108 (-0.011, 0.226)	0.107704	-0.0108076	0.226217	0.365121
		133	Weighted median	0.004 (-0.043, 0.052)	0.00436853	-0.0430328	0.0517699	0.926571
		133	Inverse variance weighted	0.007 (-0.025, 0.038)	0.00663626	-0.024779	0.0380516	0.832698
BD	Urate	131	MR-Egger	1.022 (-1.091, 3.135)	1.02222	-1.09081	3.13525	0.62937
		131	Weighted median	-0.930 (-1.295, -0.566)	-0.930163	-1.29471	-0.565618	0.0107238
		131	Inverse variance weighted	-0.350 (-0.876, 0.177)	-0.349662	-0.876481	0.177156	0.506867
		118	MR-PRESSO	-0.656 (-0.983, -0.328)	-0.655594	-0.983262	-0.327926	0.0454151
BD	Zinc	133	MR-Egger	-0.408 (-0.616, -0.200)	-0.408028	-0.615574	-0.200483	0.0526449
		133	Weighted median	-0.059 (-0.118, 0.001)	-0.0585812	-0.118422	0.00125949	0.327603
		133	Inverse variance weighted	0.027 (-0.015, 0.069)	0.0266878	-0.0153307	0.0687064	0.525334
BD	Tocopherol	96	MR-Egger	-0.001 (-0.038, 0.036)	-0.000752195	-0.0379587	0.0364543	0.983913
		96	Weighted median	-0.003 (-0.014, 0.009)	-0.00250303	-0.0137206	0.00871459	0.823432
		96	Inverse variance weighted	-0.004 (-0.012, 0.004)	-0.00393308	-0.0117211	0.00385494	0.613547
BD	Ascorbate	131	MR-Egger	0.013 (-0.018, 0.045)	0.0132539	-0.0180165	0.0445243	0.672383
		131	Weighted median	0.005 (-0.005, 0.016)	0.00536214	-0.00512073	0.015845	0.608991
		131	Inverse variance weighted	0.010 (0.003, 0.018)	0.010272	0.00268413	0.0178598	0.175819
BD	Retinol	131	MR-Egger	0.051 (0.022, 0.081)	0.0513015	0.0215516	0.0810514	0.087026
		131	Weighted median	0.007 (-0.004, 0.017)	0.00666389	-0.00401746	0.0173452	0.532706
		131	Inverse variance weighted	0.018 (0.011, 0.025)	0.0178021	0.0105443	0.02506	0.0141746
BD	Albumin	133	MR-Egger	0.062 (0.037, 0.086)	0.0616972	0.0369162	0.0864783	0.0140376
		133	Weighted median	0.001 (-0.007, 0.009)	0.000901958	-0.0070422	0.00884612	0.909605
		133	Inverse variance weighted	0.011 (0.004, 0.017)	0.0105449	0.00410255	0.0169872	0.10167
BD	Total bilirubin	131	MR-Egger	-0.043 (-0.115, 0.029)	-0.0431361	-0.114802	0.0285303	0.548296
		131	Weighted median	-0.007 (-0.029, 0.014)	-0.00737719	-0.0285757	0.0138213	0.727836
		131	Inverse variance weighted	-0.028 (-0.045, -0.010)	-0.0275988	-0.0454375	-0.0097602	0.12183

## Sheet: mdd
Exposure	Outcome	N SNPs	Method	BETA (95% CI)	BETA	BETA_LCI	BETA_UCI	P value
MDD	GST	208	MR-Egger	0.495 (0.168, 0.822)	0.494813	0.167716	0.82191	0.131878
		208	Weighted median	-0.028 (-0.146, 0.090)	-0.0281996	-0.146033	0.0896343	0.81086
		208	Inverse variance weighted	-0.084 (-0.167, 0.000)	-0.0836809	-0.16705	-0.0003121	0.315502
MDD	CAT	208	MR-Egger	-0.190 (-0.494, 0.115)	-0.189679	-0.49408	0.114722	0.533894
		208	Weighted median	0.064 (-0.051, 0.178)	0.0635099	-0.0509304	0.17795	0.578921
		208	Inverse variance weighted	-0.014 (-0.091, 0.064)	-0.0135327	-0.0906849	0.0636195	0.860763
MDD	SOD	208	MR-Egger	-0.242 (-0.574, 0.090)	-0.24173	-0.573948	0.0904891	0.467671
		208	Weighted median	-0.042 (-0.244, 0.011)	-0.127724	-0.244134	-0.0113143	0.272557
		208	Inverse variance weighted	-0.042 (-0.126, 0.042)	-0.0419851	-0.126071	0.0421008	0.61756
MDD	GPX	208	MR-Egger	-0.332 (-0.658, -0.006)	-0.331821	-0.657984	-0.00565807	0.310182
		208	Weighted median	-0.063 (-0.177, 0.052)	-0.0625756	-0.176768	0.0516168	0.583703
		208	Inverse variance weighted	-0.129 (-0.212, -0.047)	-0.129182	-0.211732	-0.0466322	0.117607
MDD	Urate	209	MR-Egger	-7.614 (-11.243, -3.985)	-7.61387	-11.2429	-3.9848	0.0371165
		209	Weighted median	2.073 (1.250, 2.897)	2.07335	1.25016	2.89654	0.0117801
		209	Inverse variance weighted	0.657 (-0.273, 1.586)	0.656671	-0.27298	1.58632	0.479963
		198	MR-PRESSO	1.793 (1.078, 2.509)	1.79337	1.07795	2.50879	0.0121849
MDD	Zinc	142	MR-Egger	-0.109 (-0.547, 0.329)	-0.108737	-0.546666	0.329193	0.804268
		142	Weighted median	0.143 (0.006, 0.279)	0.142612	0.00644543	0.278779	0.294945
		142	Inverse variance weighted	0.101 (0.004, 0.198)	0.101265	0.00421923	0.198312	0.296728
MDD	Tocopherol	161	MR-Egger	0.165 (0.084, 0.245)	0.164618	0.0841882	0.245048	0.0423314
		161	Weighted median	0.035 (0.010, 0.060)	0.0346394	0.00956747	0.0597113	0.167094
		161	Inverse variance weighted	0.037 (0.019, 0.054)	0.0365261	0.0193387	0.0537134	0.0335723
MDD	Ascorbate	207	MR-Egger	0.004 (-0.070, 0.079)	0.00421603	-0.0704412	0.0788732	0.955021
		207	Weighted median	-0.016 (-0.042, 0.011)	-0.0156631	-0.0421099	0.0107837	0.553683
		207	Inverse variance weighted	-0.049 (-0.068, -0.030)	-0.049158	-0.068112	-0.0302039	0.00949959
		206	MR-PRESSO	-0.044 (-0.063, -0.026)	-0.0441668	-0.0627946	-0.025539	0.0177395
MDD	Retinol	207	MR-Egger	0.038 (-0.030, 0.106)	0.0376744	-0.0304474	0.105796	0.580835
		207	Weighted median	-0.009 (-0.035, 0.016)	-0.00938976	-0.0347591	0.0159796	0.711292
		207	Inverse variance weighted	-0.002 (-0.020, 0.015)	-0.00243558	-0.0197468	0.0148757	0.888112
MDD	Albumin	209	MR-Egger	-0.028 (-0.085, 0.029)	-0.027873	-0.0849946	0.0292486	0.626096
		209	Weighted median	-0.009 (-0.028, 0.011)	-0.0087531	-0.0280299	0.0105237	0.649777
		209	Inverse variance weighted	-0.011 (-0.026, 0.003)	-0.0113984	-0.0258043	0.00300754	0.42881
MDD	Total bilirubin	209	MR-Egger	-0.083 (-0.255, 0.090)	-0.0827434	-0.255037	0.0895501	0.631559
		209	Weighted median	-0.154 (-0.204, -0.105)	-0.154482	-0.204107	-0.104856	0.00185232
		209	Inverse variance weighted	-0.102 (-0.145, -0.058)	-0.101658	-0.145216	-0.0581006	0.0196019
		206	MR-PRESSO	-0.144 (-0.184, -0.105)	-0.144164	-0.183712	-0.104615	0.000267142

## Sheet: scz
Exposure	Outcome	N SNPs	Method	BETA (95% CI)	BETA	BETA_LCI	BETA_UCI	P value
SCZ	GST	266	MR-Egger	-0.064 (-0.154, 0.027)	-0.063501	-0.154034	0.0270317	0.483662
		266	Weighted median	0.017 (-0.020, 0.054)	0.0169821	-0.0204936	0.0544578	0.650441
		266	Inverse variance weighted	0.029 (0.003, 0.054)	0.0286539	0.00309231	0.0542154	0.262298
SCZ	CAT	266	MR-Egger	-0.034 (-0.125, 0.057)	-0.0337952	-0.124633	0.0570427	0.710163
		266	Weighted median	-0.012 (-0.052, 0.027)	-0.0123652	-0.0516896	0.0269593	0.753187
		266	Inverse variance weighted	-0.018 (-0.044, 0.008)	-0.0179908	-0.0435903	0.00760856	0.482191
SCZ	SOD	266	MR-Egger	0.093 (0.002, 0.183)	0.0928604	0.0023211	0.1834	0.306002
		266	Weighted median	0.052 (0.013, 0.091)	0.0518789	0.0130625	0.0906954	0.18138
		266	Inverse variance weighted	0.041 (0.015, 0.067)	0.0409522	0.0153892	0.0665152	0.109153
SCZ	GPX	266	MR-Egger	-0.011 (-0.103, 0.081)	-0.0109711	-0.10262	0.0806781	0.904806
		266	Weighted median	-0.028 (-0.068, 0.012)	-0.0279431	-0.0680789	0.0121928	0.486297
		266	Inverse variance weighted	-0.022 (-0.048, 0.004)	-0.0219482	-0.0477776	0.00388114	0.39547
SCZ	Urate	266	MR-Egger	-4.522 (-5.584, -3.459)	-4.52153	-5.58375	-3.4593	2.88602e-05
		266	Weighted median	-0.873 (-1.154, -0.591)	-0.872721	-1.15396	-0.591483	0.00191479
		266	Inverse variance weighted	-0.964 (-1.261, -0.667)	-0.964041	-1.26087	-0.667216	0.00116284
		250	MR-PRESSO	-0.793 (-1.035, -0.552)	-0.793446	-1.03457	-0.552319	0.000999834
SCZ	Zinc	171	MR-Egger	0.114 (-0.028, 0.255)	0.113577	-0.0279358	0.255089	0.423338
		171	Weighted median	0.047 (-0.005, 0.100)	0.0474271	-0.00518752	0.100042	0.367373
		171	Inverse variance weighted	0.042 (0.007, 0.076)	0.0415114	0.0074417	0.0755811	0.223062
SCZ	Tocopherol	201	MR-Egger	0.021 (-0.004, 0.047)	0.0211933	-0.00422749	0.046614	0.40545
		201	Weighted median	0.007 (-0.002, 0.016)	0.00672069	-0.0021078	0.0155492	0.446508
		201	Inverse variance weighted	0.011 (0.005, 0.017)	0.0110258	0.00513241	0.0169192	0.0613626
SCZ	Ascorbate	264	MR-Egger	0.050 (0.029, 0.071)	0.0498529	0.0286601	0.0710457	0.0193953
		264	Weighted median	0.013 (0.004, 0.021)	0.012719	0.00394229	0.0214958	0.147289
		264	Inverse variance weighted	0.005 (-0.001, 0.011)	0.00513381	-0.000848497	0.0111161	0.390801
SCZ	Retinol	264	MR-Egger	-0.013 (-0.035, 0.009)	-0.013391	-0.0353444	0.00856248	0.542409
		264	Weighted median	0.021 (0.013, 0.029)	0.0209462	0.0126385	0.0292539	0.0116921
		264	Inverse variance weighted	0.017 (0.011, 0.023)	0.0169905	0.0108257	0.0231553	0.00585035
SCZ	Albumin	269	MR-Egger	-0.008 (-0.029, 0.012)	-0.00835335	-0.0285553	0.0118486	0.679578
		269	Weighted median	-0.001 (-0.008, 0.005)	-0.00142702	-0.00801837	0.00516434	0.8286
		269	Inverse variance weighted	-0.002 (-0.008, 0.003)	-0.00240963	-0.0080781	0.00325884	0.670769
		259	MR-PRESSO	0.017 (0.011, 0.023)	0.0172509	0.0111059	0.0233958	0.00499588
SCZ	Total bilirubin	266	MR-Egger	0.089 (0.037, 0.141)	0.088987	0.0367086	0.141265	0.0899
		266	Weighted median	0.001 (-0.016, 0.970)	0.000612491	-0.0158544	0.0170794	0.970329
		266	Inverse variance weighted	-0.009 (-0.023, 0.006)	-0.00882955	-0.0232154	0.00555626	0.539369

## Sheet: adhd
Exposure	Outcome	N SNPs	Method	BETA(95% CI)	BETA	BETA_LCI	BETA_UCI	P value
ADHD	GST	76	MR-Egger	-0.044 (-0.206, 0.117)	-0.0444093	-0.206113	0.117295	0.784363
		76	Weighted median	-0.031 (-0.094, 0.032)	-0.0310454	-0.0943754	0.0322846	0.623981
		76	Inverse variance weighted	-0.038 (-0.083, 0.006)	-0.0383846	-0.0831473	0.00637823	0.391163
ADHD	CAT	76	MR-Egger	-0.344 (-0.499, -0.190)	-0.344402	-0.498819	-0.189984	0.0287576
		76	Weighted median	-0.065 (-0.129, -0.001)	-0.065024	-0.12877	-0.00127842	0.307702
		76	Inverse variance weighted	-0.098 (-0.142, -0.055)	-0.098484	-0.142021	-0.0549474	0.0236914
ADHD	SOD	76	MR-Egger	-0.067 (-0.219, 0.086)	-0.0665799	-0.219164	0.0860041	0.663854
		76	Weighted median	-0.025 (-0.084, 0.034)	-0.0248196	-0.0838032	0.034164	0.67391
		76	Inverse variance weighted	0.017 (-0.026, 0.059)	0.0165994	-0.02592	0.0591189	0.696244
ADHD	GPX	76	MR-Egger	0.204 (0.051, 0.356)	0.203925	0.0513661	0.356484	0.185417
		76	Weighted median	0.050 (-0.012, 0.112)	0.0500018	-0.0115428	0.111546	0.416534
		76	Inverse variance weighted	-0.003 (-0.046, 0.039)	-0.00327772	-0.045793	0.0392376	0.938548
ADHD	Urate	76	MR-Egger	0.323 (-1.248, 1.895)	0.323322	-1.24791	1.89456	0.837531
		76	Weighted median	1.210 (0.782, 1.638)	1.20988	0.781898	1.63787	0.00469964
		76	Inverse variance weighted	0.762 (0.332, 1.192)	0.762029	0.331753	1.1923	0.0765566
		72	MR-PRESSO	0.815 (0.478, 1.152)	0.814999	0.478304	1.15169	0.0154956
ADHD	Zinc	52	MR-Egger	-0.064 (-0.283, 0.155)	-0.0640034	-0.28341	0.155404	0.771715
		52	Weighted median	-0.014 (-0.089, 0.061)	-0.0140482	-0.088645	0.0605487	0.850625
		52	Inverse variance weighted	0.007 (-0.047, 0.062)	0.00739811	-0.0468469	0.0616431	0.891518
ADHD	Tocopherol	55	MR-Egger	-0.026 (-0.073, 0.022)	-0.0258158	-0.073363	0.0217314	0.58944
		55	Weighted median	-0.020 (-0.035, -0.005)	-0.0198397	-0.0348858	-0.00479359	0.187305
		55	Inverse variance weighted	-0.013 (-0.024, -0.003)	-0.0134339	-0.0239861	-0.00288174	0.202985
ADHD	Ascorbate	73	MR-Egger	-0.113 (-0.150, -0.076)	-0.112902	-0.149775	-0.0760283	0.00310529
		73	Weighted median	-0.041 (-0.056, -0.027)	-0.0414617	-0.0556614	-0.0272619	0.00350158
		73	Inverse variance weighted	-0.043 (-0.054, -0.033)	-0.0431931	-0.0537616	-0.0326247	4.37006e-05
		72	MR-PRESSO	-0.039 (-0.049, -0.029)	-0.0393338	-0.0494771	-0.0291906	0.00010539
ADHD	Retinol	76	MR-Egger	-0.030 (-0.068, 0.008)	-0.0299914	-0.0684517	0.00846882	0.438099
		76	Weighted median	-0.006 (-0.021, 0.009)	-0.00574452	-0.0208108	0.00932172	0.702992
		76	Inverse variance weighted	-0.010 (-0.021, 0.001)	-0.010139	-0.0208767	0.000598735	0.345047
ADHD	Albumin	76	MR-Egger	0.009 (-0.020, 0.037)	0.00852616	-0.0202482	0.0373005	0.767823
		76	Weighted median	-0.021 (-0.032, -0.011)	-0.0213355	-0.0319794	-0.0106915	0.0450203
		76	Inverse variance weighted	-0.019 (-0.027, -0.011)	-0.0191879	-0.027099	-0.0112767	0.0152904
ADHD	Total bilirubin	76	MR-Egger	-0.072 (-0.148, 0.005)	-0.0716856	-0.148057	0.00468542	0.350965
		76	Weighted median	-0.042 (-0.068, -0.016)	-0.0419816	-0.0682487	-0.0157146	0.109985
		76	Inverse variance weighted	-0.042 (-0.063, -0.021)	-0.0417705	-0.0626964	-0.0208445	0.0459222

## Sheet: an
Exposure	Outcome	N SNPs	Method	BETA (95% CI)	BETA	BETA_LCI	BETA_UCI	P value
AN	GST	30	MR-Egger	0.048 (-0.039, 0.135)	0.0481244	-0.0385893	0.134838	0.583315
		30	Weighted median	0.022 (-0.024, 0.068)	0.0215528	-0.0244149	0.0675206	0.639163
		30	Inverse variance weighted	0.019 (-0.014, 0.052)	0.0188515	-0.0142374	0.0519404	0.568866
AN	CAT	30	MR-Egger	0.140 (0.053, 0.227)	0.140047	0.0533468	0.226747	0.117459
		30	Weighted median	0.017 (-0.030, 0.064)	0.0170712	-0.0302415	0.064384	0.718236
		30	Inverse variance weighted	0.019 (-0.014, 0.052)	0.0191485	-0.0142002	0.0524971	0.565839
AN	SOD	30	MR-Egger	-0.017 (-0.104, 0.070)	-0.0169915	-0.103713	0.0697305	0.84608
		30	Weighted median	-0.036 (-0.079, 0.007)	-0.0360451	-0.079407	0.00731689	0.405827
		30	Inverse variance weighted	-0.018 (-0.051, 0.016)	-0.0175702	-0.0506639	0.0155235	0.595473
AN	GPX	30	MR-Egger	0.015 (-0.072, 0.102)	0.0147843	-0.0719324	0.101501	0.865851
		30	Weighted median	0.018 (-0.026, 0.061)	0.0178171	-0.0255471	0.0611813	0.681166
		30	Inverse variance weighted	0.022 (-0.011, 0.055)	0.0217578	-0.0113397	0.0548552	0.510933
AN	Urate	30	MR-Egger	0.828 (0.085, 1.571)	0.827885	0.0846848	1.57109	0.274774
		30	Weighted median	-0.369 (-0.689, -0.048)	-0.368561	-0.689157	-0.047966	0.250302
		30	Inverse variance weighted	-0.675 (-0.974, -0.376)	-0.674978	-0.974338	-0.375617	0.0241501
AN	Zinc	12	MR-Egger	-0.257 (-0.593, 0.079)	-0.257427	-0.593389	0.0785341	0.461238
		12	Weighted median	-0.090 (-0.169, -0.011)	-0.0900407	-0.169382	-0.0106995	0.256436
		12	Inverse variance weighted	-0.022 (-0.083, 0.040)	-0.0215443	-0.0834937	0.0404051	0.728011
AN	Tocopherol	12	MR-Egger	-0.094 (-0.156, -0.033)	-0.0944865	-0.15621	-0.0327626	0.15682
		12	Weighted median	-0.007 (-0.022, 0.009)	-0.00653477	-0.0216946	0.00862502	0.666425
		12	Inverse variance weighted	-0.004 (-0.016, 0.007)	-0.0044753	-0.015918	0.0069674	0.69572
AN	Ascorbate	30	MR-Egger	0.020 (-0.003, 0.043)	0.020404	-0.0025128	0.0433208	0.381766
		30	Weighted median	0.000 (-0.011, 0.011)	0.00041629	-0.0106127	0.0114453	0.969891
		30	Inverse variance weighted	-0.003 (-0.012, 0.006)	-0.00293193	-0.0120508	0.00618693	0.747814
AN	Retinol	27	MR-Egger	0.000 (-0.020, 0.020)	-0.00017866	-0.0200657	0.0197084	0.992903
		27	Weighted median	-0.001 (-0.013, 0.010)	-0.00146739	-0.0125542	0.00961947	0.894705
		27	Inverse variance weighted	0.004 (-0.004, 0.012)	0.00435666	-0.00351989	0.0122332	0.580183
AN	Albumin	30	MR-Egger	-0.002 (-0.017, 0.012)	-0.0021516	-0.0167032	0.0124	0.883513
		30	Weighted median	0.006 (-0.002, 0.013)	0.00558113	-0.00198722	0.0131495	0.460861
		30	Inverse variance weighted	0.008 (0.002, 0.013)	0.00774181	0.00223087	0.0132527	0.160079
AN	Total bilirubin	30	MR-Egger	0.059 (0.022, 0.095)	0.0585917	0.0220834	0.0951001	0.119741
		30	Weighted median	0.013 (-0.005, 0.032)	0.0133833	-0.00521852	0.0319852	0.471856
		30	Inverse variance weighted	0.020 (0.006, 0.034)	0.0199238	0.00609026	0.0337573	0.149796

## Sheet: ocd
Exposure	Outcome	N SNPs	Method	BETA(95% CI)	BETA	BETA_LCI	BETA_UCI	P value
OCD	GST	20	MR-Egger	-0.181 (-0.265, -0.097)	-0.181038	-0.265043	-0.0970332	0.0449423
		20	Weighted median	0.010 (-0.031, 0.052)	0.0103135	-0.0309351	0.051562	0.802562
		20	Inverse variance weighted	-0.013 (-0.042, 0.016)	-0.0129975	-0.0424651	0.01647	0.659155
OCD	CAT	20	MR-Egger	-0.038 (-0.122, 0.046)	-0.0383395	-0.122334	0.0456548	0.653524
		20	Weighted median	-0.043 (-0.084, -0.002)	-0.043363	-0.084464	-0.00226207	0.291408
		20	Inverse variance weighted	-0.008 (-0.038, 0.021)	-0.00849168	-0.0379522	0.0209689	0.773164
OCD	SOD	20	MR-Egger	0.123 (0.039, 0.027)	0.122997	0.0389845	0.20701	0.160432
		20	Weighted median	-0.006 (-0.047, 0.036)	-0.00557333	-0.0470072	0.0358605	0.892998
		20	Inverse variance weighted	0.013 (-0.017, 0.042)	0.0125449	-0.016921	0.0420108	0.670296
OCD	GPX	20	MR-Egger	0.179 (0.087, 0.271)	0.179102	0.0867093	0.271495	0.0684087
		20	Weighted median	-0.002 (-0.045, 0.041)	-0.00166411	-0.0447969	0.0414687	0.969224
		20	Inverse variance weighted	-0.005 (-0.041, 0.030)	-0.00533413	-0.0406318	0.0299635	0.879882
OCD	Urate	20	MR-Egger	-0.340 (-0.895, 0.216)	-0.339591	-0.894914	0.215732	0.548502
		20	Weighted median	-0.342 (-0.608, -0.076)	-0.34207	-0.608201	-0.0759388	0.198672
		20	Inverse variance weighted	-0.181 (-0.376, 0.014)	-0.181333	-0.37637	0.013703	0.352505
OCD	Zinc	10	MR-Egger	-0.073 (-0.326, 0.179)	-0.0733062	-0.325969	0.179357	0.779092
		10	Weighted median	0.133 (0.059, 0.206)	0.132834	0.0593855	0.206283	0.0705241
		10	Inverse variance weighted	0.054 (-0.007, 0.116)	0.0542233	-0.00716333	0.11561	0.37707
OCD	Tocopherol	10	MR-Egger	-0.021 (-0.059, 0.017)	-0.0207517	-0.0585877	0.0170842	0.59834
		10	Weighted median	-0.004 (-0.018, 0.009)	-0.00419877	-0.0176235	0.009226	0.754461
		10	Inverse variance weighted	-0.005 (-0.015, 0.005)	-0.00462792	-0.014614	0.00535817	0.643051
OCD	Ascorbate	20	MR-Egger	-0.005 (-0.023, 0.014)	-0.00488481	-0.0234304	0.0136607	0.795238
		20	Weighted median	-0.006 (-0.015, 0.003)	-0.00614549	-0.0151952	0.00290425	0.497088
		20	Inverse variance weighted	0.002 (-0.005, 0.008)	0.001763	-0.00475356	0.00827957	0.786743
OCD	Retinol	20	MR-Egger	-0.010 (-0.034, 0.014)	-0.00983427	-0.0336262	0.0139576	0.684236
		20	Weighted median	-0.008 (-0.017, 0.002)	-0.00776141	-0.0171145	0.00159163	0.406636
		20	Inverse variance weighted	-0.004 (-0.012, 0.004)	-0.0041763	-0.0123255	0.00397289	0.608315
OCD	Albumin	20	MR-Egger	0.010 (-0.007, 0.026)	0.00952021	-0.00699753	0.0260379	0.571508
		20	Weighted median	-0.003 (-0.010, 0.004)	-0.00303176	-0.0102213	0.00415778	0.673251
		20	Inverse variance weighted	0.000 (-0.006, 0.005)	-0.000219243	-0.00593171	0.00549322	0.969385
OCD	Total bilirubin	20	MR-Egger	-0.016 (-0.052, 0.019)	-0.0164906	-0.0515801	0.0185988	0.644028
		20	Weighted median	0.003 (-0.013, 0.019)	0.00265649	-0.0134799	0.0187929	0.869237
		20	Inverse variance weighted	0.005 (-0.008, 0.017)	0.00474019	-0.00758434	0.0170647	0.700523

## Sheet: asd
Exposure	Outcome	N SNPs	Method	BETA (95% CI)	BETA	BETA_LCI	BETA_UCI	P value
ASD	GST	51	MR-Egger	0.032 (-0.097, 0.160)	0.0315395	-0.097179	0.160258	0.807459
		51	Weighted median	-0.032 (-0.101, 0.038)	-0.0317281	-0.100979	0.0375222	0.646833
		51	Inverse variance weighted	-0.013 (-0.064, 0.038)	-0.0132886	-0.0643661	0.0377889	0.794736
ASD	CAT	51	MR-Egger	-0.081 (-0.223, 0.061)	-0.0809392	-0.222892	0.0610134	0.571158
		51	Weighted median	-0.036 (-0.110, 0.037)	-0.0362458	-0.109902	0.0374101	0.622651
		51	Inverse variance weighted	-0.053 (-0.109, 0.003)	-0.0528738	-0.108649	0.00290151	0.34314
ASD	SOD	51	MR-Egger	-0.077 (-0.237, 0.084)	-0.0769448	-0.237491	0.0836009	0.633878
		51	Weighted median	-0.009 (-0.084, 0.066)	-0.00908636	-0.0837682	0.0655954	0.903162
		51	Inverse variance weighted	0.001 (-0.062, 0.065)	0.00145476	-0.0617772	0.0646868	0.981645
ASD	GPX	51	MR-Egger	-0.149 (-0.287, 0.010)	-0.148578	-0.28696	-0.0101969	0.288222
		51	Weighted median	-0.043 (-0.117, 0.030)	-0.0433765	-0.116623	0.0298698	0.553716
		51	Inverse variance weighted	-0.041 (-0.096, 0.014)	-0.0412328	-0.0959773	0.0135117	0.451338
ASD	Urate	49	MR-Egger	1.776 (0.596, 2.957)	1.77641	0.596062	2.95675	0.139018
		49	Weighted median	0.083 (-0.460, 0.625)	0.082654	-0.459938	0.625246	0.878925
		49	Inverse variance weighted	0.217 (-0.265, 0.699)	0.216681	-0.265289	0.698651	0.653018
ASD	Zinc	28	MR-Egger	0.230 (-0.057, 0.517)	0.229944	-0.0573399	0.517227	0.430729
		28	Weighted median	0.117 (0.011, 0.224)	0.117271	0.0107065	0.223835	0.271127
		28	Inverse variance weighted	0.099 (0.099, 0.022)	0.0992191	0.021689	0.176749	0.200633
ASD	Tocopherol	29	MR-Egger	-0.080 (-0.145, -0.014)	-0.0795286	-0.145425	-0.0136325	0.237947
		29	Weighted median	0.000 (-0.021, 0.022)	6.09753e-05	-0.0214823	0.0216043	0.997742
		29	Inverse variance weighted	-0.004 (-0.020, 0.013)	-0.00384789	-0.0202799	0.0125841	0.814852
ASD	Ascorbate	48	MR-Egger	-0.004 (-0.035, 0.026)	-0.00445037	-0.0352366	0.0263358	0.885692
		48	Weighted median	0.002 (-0.015, 0.019)	0.00187056	-0.0153529	0.019094	0.913516
		48	Inverse variance weighted	0.002 (-0.010, 0.014)	0.00205469	-0.0100221	0.0141315	0.864903
ASD	Retinol	51	MR-Egger	-0.015 (-0.048, 0.018)	-0.0150364	-0.0480569	0.0179841	0.650988
		51	Weighted median	0.017 (-0.001, 0.035)	0.0167691	-0.0011347	0.034673	0.348953
		51	Inverse variance weighted	0.000 (-0.013, 0.013)	-0.00020231	-0.0131848	0.0127802	0.987567
ASD	Albumin	52	MR-Egger	0.073 (-0.012, 0.158)	0.0726936	-0.0124224	0.15781	0.397149
		52	Weighted median	-0.010 (0.022, 0.002)	-0.0097259	-0.0216979	0.00224613	0.416571
		52	Inverse variance weighted	0.017 (-0.017, 0.050)	0.0165286	-0.0170719	0.050129	0.622779
ASD	Total bilirubin	49	MR-Egger	0.072 (0.008, 0.136)	0.072059	0.00836488	0.135753	0.263656
		49	Weighted median	-0.008 (-0.039, 0.023)	-0.0079441	-0.0393212	0.023433	0.800128
		49	Inverse variance weighted	0.009 (-0.017, 0.034)	0.00858245	-0.0171863	0.0343512	0.739092
